# Supplementary material for: Candidacy for Cochlear Implantation in Prelingual Profoundly Deaf Adult Patients
Source: J Clin Med. 2022 Mar 28;11(7):1874. doi: 10.3390/jcm11071874 (PMC8999851; doi:10.3390/jcm11071874)
Supplement: Supplementary file 1 [file jcm-11-01874-s001.zip]

Archive with 1 entries (1 files):
- jcm-1612132-supplementary.pdf
